# Supplementary material for: Could differences in implicit attitudes to sexual concurrency play a role in generalized HIV epidemics?
Source: F1000Res. 2018 Oct 18;7:608. Originally published 2018 May 17. [Version 2] doi: 10.12688/f1000research.14951.2 (PMC6221060; doi:10.12688/f1000research.14951.2)
Supplement: STable 1: Concurrency implicit association tests [file f1000research-7-18230-s0000.tgz]

Archive with 1 entries (1 files):
- 430ab132-40f6-4fa3-a8ec-2efb1b6ee033_gono_ITM_2013_16.xls
