# Supplementary material for: Could differences in implicit attitudes to sexual concurrency play a role in generalized HIV epidemics?
Source: F1000Res. 2018 Oct 18;7:608. Originally published 2018 May 17. [Version 2] doi: 10.12688/f1000research.14951.2 (PMC6221060; doi:10.12688/f1000research.14951.2)
Supplement: STable 1: Concurrency implicit association tests [file f1000research-7-18230-s0000.tgz › 430ab132-40f6-4fa3-a8ec-2efb1b6ee033_gono_ITM_2013_16.xls]

## Sheet: Sheet1
year	gender	msm	AZM	CIP	PEN	msm_women	CFM	CRO
2013	0	0	.25	.004	.03	0	.004	.002
2013	0	0	.5	16	1	0	.125	.03
2013	0	0	.125	.004	.125	0	.004	.002
2013	0		.125	4	64	0	.008	.004
2013	0		.5	.015	2	0	.03	.03
2013	0		.5	16	2	0	.125	.06
2013	0		.06	.004	.125	0	.015	.004
2013	0		.125	8	16	0	.015	.015
2013	0		.5	.004	.25	0	.015	.008
2013	0		.125	4	1	0	.015	.015
2013	0		.5	16	2	0	.06	.03
2013	0		2	.008	.25	0	.03	.008
2013	0	0	.25	.004	.25	0	.008	.004
2013	0		.5	8	.5	0	.03	.03
2013	0	0	.03	.004	16	0	.008	.004
2013	0	0	.25	32	2	0	.25	.06
2013	0		.5	16	2	0	.125	.06
2013	0		.25	.06	.03	0	.002	.002
2013	0		.125	.004	.5	0	.008	.004
2013	0		.5	16	1	0	.125	.06
2013	0		.25	16	1	0	.125	.03
2013	0	0	.125	.004	.03	0	.004	.002
2013	0	0	.5	.015	1	0	.03	.015
2013	0		.125	.004	.03	0	.004	.002
2013	0	0	.06	4	.125	0	.004	.004
2013	0	0	.5	.004	.25	0	.015	.004
2013	0	0	.25	4	64	0	.015	.008
2013	0		.25	16	2	0	.06	.03
2013	0		.125	8	16	0	.015	.015
2013	0		.125	4	.5	0	.03	.03
2013	0		.25	16	2	0	.25	.06
2013	0		.06	4	.25	0	.06	.015
2013	0		.25	8	1	0	.03	.03
2013	0		.125	16	2	0	.25	.03
2013	0		.125	.004	.25	0	.008	.004
2013	0	0	.06	4	64	0	.015	.008
2013	0	0	.5	64	4	0	.5	.125
2013	0	0	.5	32	4	0	.03	.06
2013	0	0	.125	.004	.25	0	.008	.004
2013	0		.125	.004	.03	0	.008	.004
2013	0		.06	.004	.125	0	.004	.002
2013	0		.5	32	4	0	.03	.03
2013	0		.125	.004	.015	0	.004	.002
2013	0	0	.06	.004	.06	0	.004	.002
2013	0		.06	.004	.25	0	.008	.004
2013	0		1	.015	2	0	.03	.03
2013	0		.25	.004	.25	0	.008	.004
2013	0		.25	.008	8	0	.015	.015
2013	0		.25	8	1	0	.03	.03
2013	0	0	.25	16	2	0	.125	.03
2013	0		.5	16	2	0	.125	.06
2013	0		.06	.004	.25	0	.008	.004
2013	0		.5	8	1	0	.015	.015
2013	0	0	.125	.004	.03	0	.002	.002
2013	0	0	.25	2	16	0	.008	.004
2013	0	0	.06	4	64	0	.015	.008
2013	0		.25	16	2	0	.015	.015
2013	0		.06	.004	.03	0	.015	.004
2013	0		.25	16	2	0	.125	.06
2013	0		.25	32	2	0	.25	.06
2013	0	0	.5	16	2	0	.03	.015
2013	0		.5	16	2	0	.015	.03
2013	0	0	.06	4	.25	0	.06	.015
2013	0		.06	4	64	0	.015	.008
2013	0		.125	4	.5	0	.008	.008
2013	0	0	.125	.004	.03	0	.008	.004
2013	0		.06	.004	.125	0	.008	.002
2013	0		.125	.004	.03	0	.004	.002
2013	0		.25	4	32	0	.03	.015
2013	0		.125	4	1	0	.03	.03
2013	0		.125	.004	.25	0	.015	.004
2013	0	0	.25	16	1	0	.008	.008
2013	0		.25	.004	.25	0	.008	.004
2013	0		.125	8	.5	0	.015	.008
2013	0		1	16	4	0	.06	.06
2013	0		.25	16	1	0	.25	.03
2013	0		.125	1	32	0	.015	.008
2013	0	0	.5	.004	.5	0	.015	.008
2013	0	0	.125	.004	.25	0	.008	.004
2013	0		.25	16	1	0	.125	.03
2013	0		.5	4	1	0	.125	.03
2013	0		.5	16	2	0	.03	.03
2013	0		.5	.004	.25	0	.015	.008
2013	0		.5	32	2	0	.03	.03
2013	0		.5	2	64	0	.03	.015
2013	0		.125	.004	.06	0	.008	.002
2013	1	1	.5	.015	2	1	.03	.03
2013	1	1	.5	8	2	1	.06	.03
2013	1	1	.25	.004	.25	1	.015	.008
2013	1	1	.25	1	16	1	.015	.008
2013	1	1	.5	.004	.25	1	.015	.015
2013	1	1	.25	.004	.25	1	.015	.004
2013	1	1	.25	2	64	1	.008	.008
2013	1	1	.5	8	64	1	.008	.004
2013	1	1	.5	4	.5	1	.008	.004
2013	1	1	.25	4	1	1	.008	.008
2013	1	1	.5	.004	.25	1	.03	.008
2013	1	1	.25	4	.5	1	.008	.004
2013	1	1	.5	.004	.25	1	.015	.008
2013	1	1	.5	16	4	1	.25	.125
2013	1	1	.25	2	16	1	.015	.008
2013	1	1	.5	16	1	1	.125	.03
2013	1	1	.25	.004	.5	1	.015	.008
2013	1	1	.25	8	8	1	.015	.008
2013	1	1	.25	.004	.25	1	.008	.004
2013	1	1	.5	.004	.25	1	.03	.008
2013	1	1	.25	.004	.5	1	.015	.008
2013	1	1	.25	.004	.5	1	.004	.004
2013	1	1	.125	.004	.03	1	.002	.002
2013	1	1	.25	.004	.25	1	.015	.008
2013	1	1	.5	.004	.25	1	.03	.008
2013	1	1	.5	.004	.25	1	.03	.015
2013	1	1	.5	.004	.25	1	.008	.004
2013	1	1	.5	.004	.25	1	.03	.008
2013	1	1	.25	.004	.25	1	.008	.004
2013	1	1	.25	8	16	1	.015	.015
2013	1	1	.25	2	64	1	.008	.004
2013	1	1	.5	16	1	1	.06	.03
2013	1	1	.06	1	16	1	.008	.004
2013	1	1	.5	.004	.25	1	.015	.008
2013	1	1	.25	2	64	1	.008	.004
2013	1	1	.25	.004	.25	1	.015	.008
2013	1	1	.5	.015	4	1	.03	.03
2013	1	1	.25	.004	.03	1	.002	.002
2013	1	1	.5	.004	.5	1	.015	.008
2013	1	1	.25	2	64	1	.008	.004
2013	1	1	.5	.004	.25	1	.03	.03
2013	1	1	.25	2	.5	1	.008	.004
2013	1	1	.5	16	1	1	.06	.06
2013	1	1	.5	8	1	1	.06	.06
2013	1	1	1	.004	.5	1	.015	.008
2013	1	1	1	.015	2	1	.03	.03
2013	1	1	.5	4	.5	1	.008	.004
2013	1	1	.25	8	2	1	.03	.03
2013	1	1	.5	4	2	1	.015	.008
2013	1	1	.5	.004	.25	1	.015	.008
2013	1	1	.125	1	.5	1	.015	.008
2013	1	1	.5	.015	2	1	.03	.015
2013	1	1	.5	.004	8	1	.008	.004
2013	1	1	.25	.015	2	1	.015	.015
2013	1	1	.5	16	1	1	.06	.03
2013	1	1	.25	.004	.25	1	.008	.004
2013	1	1	.5	.004	.25	1	.008	.004
2013	1	1	.25	2	64	1	.008	.004
2013	1	1	.25	8	1	1	.03	.015
2013	1	1	.5	.015	2	1	.03	.03
2013	1	1	.5	8	1	1	.06	.03
2013	1	1	.25	.004	.25	1	.03	.008
2013	1	1	.5	.004	.25	1	.015	.008
2013	1	1	.5	.004	.25	1	.03	.008
2013	1	1	.125	.004	.5	1	.015	.008
2013	1	1	.5	.004	.25	1	.008	.008
2013	1	1	.25	.004	.25	1	.008	.004
2013	1	1	.5	.004	.25	1	.015	.004
2013	1	1	.25	8	1	1	.03	.015
2013	1	1	.25	.004	.25	1	.015	.008
2013	1	1	.5	4	.5	1	.008	.008
2013	1	1	.5	.004	.25	1	.015	.008
2013	1	1	.25	.008	16	1	.008	.004
2013	1	1	.5	4	1	1	.008	.004
2013	1	1	.5	.004	.25	1	.008	.004
2013	1	1	.25	8	.5	1	.008	.004
2013	1	1	.25	.004	.03	1	.002	.002
2013	1	1	.25	1	16	1	.015	.008
2013	1	1	.5	.004	.25	1	.015	.008
2013	1	1	.06	4	.25	1	.015	.008
2013	1	1	.25	8	.5	1	.03	.015
2013	1	1	.125	.004	.25	1	.008	.004
2013	1	1	.25	2	64	1	.008	.004
2013	1	1	.25	8	32	1	.03	.015
2013	1	1	.5	.004	.25	1	.015	.008
2013	1	1	.5	4	.5	1	.008	.008
2013	1	1	.5	.004	.25	1	.008	.004
2013	1	1	.5	.004	.25	1	.03	.008
2013	1	1	.25	1	8	1	.015	.008
2013	1	1	.25	8	1	1	.03	.03
2013	1	1	1	.015	2	1	.03	.03
2013	1	1	.5	16	8	1	.06	.06
2013	1	1	.5	16	4	1	.25	.125
2013	1	1	.5	4	.5	1	.015	.008
2013	1	1	.25	.004	.5	1	.015	.008
2013	1	1	.25	16	.5	1	.03	.004
2013	1	1	.25	4	.5	1	.008	.004
2013	1	1	.03	4	.25	1	.008	.008
2013	1	1	.5	.004	.25	1	.06	.03
2013	1	1	.25	4	64	1	.008	.004
2013	1	1	.25	.004	.25	1	.008	.004
2013	1	1	.25	.002	.25	1	.008	.004
2013	1	1	.5	.004	.25	1	.015	.008
2013	1	1	.5	.004	.25	1	.015	.008
2013	1	1	.5	.015	.25	1	.015	.008
2013	1	1	.5	.004	.25	1	.008	.004
2013	1	1	.5	.004	.25	1	.015	.008
2013	1	1	.5	4	64	1	.008	.008
2013	1	1	.5	.004	.25	1	.015	.008
2013	1	1	.5	8	1	1	.06	.06
2013	1	1	.5	4	.5	1	.008	.004
2013	1	1	.5	.004	.25	1	.03	.015
2013	1	1	.25	4	.25	1	.008	.004
2013	1	1	.125	.004	.5	1	.008	.004
2013	1	1	.5	.004	.25	1	.015	.004
2013	1	1	.25	.004	.25	1	.03	.015
2013	1		.5	.004	.25		.015	.008
2013	1		.25	2	64		.008	.004
2013	1	0	.06	.004	.03		.004	.002
2013	1		.25	1	32		.03	.015
2013	1	0	.5	.004	.25		.008	.004
2013	1		.25	.004	.25		.015	.004
2013	1		.125	.008	2		.008	.008
2013	1		.5	4	.5		.008	.008
2013	1	0	.5	16	2		.125	.06
2013	1		.125	.004	.25		.008	.008
2013	1		.5	16	4		.03	.03
2013	1		.5	4	64		.008	.008
2013	1		.25	16	1		.25	.03
2013	1	0	.06	.004	.125		.004	.002
2013	1	0	.125	.004	.015		.002	.002
2013	1	0	.5	16	2		.03	.03
2013	1		.25	8	1		.125	.03
2013	1		.25	.015	2		.015	.015
2013	1		.25	.004	.03		.004	.002
2013	1		.25	8	1		.03	.03
2013	1	0	.125	.004	.25		.008	.004
2013	1	0	.125	.004	.03		.004	.002
2013	1		.06	.004	.25		.008	.004
2013	1		.5	.004	.25		.015	.004
2013	1		.5	.015	1		.03	.015
2013	1		.25	16	1		.06	.03
2013	1		.5	8	1		.06	.06
2013	1	0	.25	1	16		.008	.008
2013	1		.5	.004	.25		.015	.004
2013	1		.5	8	1		.06	.03
2013	1		.06	2	64		.004	.004
2013	1		.5	.004	.25		.015	.004
2013	1		.06	.004	.25		.008	.004
2013	1	0	.25	.004	.06		.004	.002
2013	1		.25	8	2		.25	.03
2013	1		.5	.004	.25		.015	.008
2013	1		.5	32	4		.03	.06
2013	1		.5	16	4		.03	.03
2013	1		.5	.004	.25		.015	.008
2013	1		.125	1	8		.008	.008
2013	1		.5	.004	.06		.004	.002
2013	1	0	.125	.004	.03		.004	.002
2013	1		.5	.004	.5		.008	.004
2013	1		.5	16	2		.125	.03
2013	1	0	.5	8	1		.015	.015
2013	1		.25	.015	2		.03	.015
2013	1		.5	.004	.25		.008	.008
2013	1	0	.125	.004	.25		.008	.004
2013	1	0	.25	16	2		.06	.06
2013	1		.5	.004	.25		.015	.008
2013	1		.25	.008	.5		.03	.015
2013	1	0	.5	.004	4		.03	.03
2013	1		.125	.004	.015		.004	.002
2013	1		.5	8	1		.03	.03
2013	1		.5	.004	.25		.015	.008
2013	1		.06	.004	.25		.008	.004
2013	1		.125	.004	.03		.004	.002
2013	1		.5	.004	.25		.008	.004
2013	1		.5	32	8		.06	.06
2013	1		.5	4	.5		.015	.008
2013	1		.25	4	.25		.03	.015
2013	1		.125	.004	.03		.004	.002
2013	1		.25	2	64		.008	.008
2013	1		.25	2	.5		.015	.008
2013	1		.25	16	2		.125	.03
2013	1		.5	8	1		.015	.008
2013	1		.25	.004	.25		.015	.008
2013	1		.5	8	.5		.008	.004
2013	1		.5	32	8		.03	.06
2013	1		.5	.004	.25		.03	.008
2013	1		.125	.004	.25		.008	.004
2013	1		.25	16	2		.25	.06
2013	1		.25	4	64		.008	.004
2013	1		.125	4	.125		.008	.004
2013	1		.06	.004	64		.008	.004
2013	1	0	.125	16	2		.25	.06
2013	1	0	.06	8	.125		.008	.004
2013	1	0	.125	.004	.125		.015	.004
2013	1		.25	4	.5		.03	.015
2013	1	0	.5	8	4		.125	.06
2013	1		.25	4	.25		.015	.008
2013	1	0	.5	4	1		.008	.004
2013	1	0	1	.015	2		.03	.03
2013			.25	8	1		.06	.03
2013	1	0	.25	.004	2		.03	.015
2013	1		.125	2	64		.008	.004
2013	1		.06	.002	.25		.008	.004
2013	1		.5	.004	.25		.008	.004
2013	1		.25	.004	.25		.015	.008
2013	1	0	.25	.004	.25		.015	.008
2013	1	0	.06	.004	.03		.002	.002
2013			.5	16	1		.125	.03
2013	1		.5	16	2		.25	.06
2013	1		.125	.004	.03		.002	.002
2013	1		.5	.004	.25		.015	.008
2013	1		.25	2	64		.008	.008
2013	1	0	.25	4	64		.015	.015
2013	1		.125	.004	.03		.004	.002
2013	1		.125	.004	.125		.008	.004
2013	1		.06	.004	.03		.002	.002
2013	1		.06	.008	.25		.008	.004
2013	1		.25	2	32		.008	.004
2013	1		.25	.004	.25		.015	.008
2013	1		.125	.008	1		.008	.008
2013	1		.06	.004	.125		.008	.004
2013	1		.5	8	1		.06	.03
2013	1	0	.5	.015	1		.03	.03
2013	1		.06	.004	.015		.002	.002
2013	1	0	.125	.004	.015		.002	.002
2013	1		.25	16	4		.06	.06
2013	1		.5	8	1		.06	.03
2013	1	0	.06	.004	.03		.002	.002
2013	1		.25	4	16		.03	.03
2013	1	0	.125	4	.25		.03	.008
2013	1		1	.015	4		.03	.03
2013	1		.25	8	1		.06	.03
2013	1		.5	16	2		.125	.06
2013	1		.5	16	4		.03	.03
2013	1		.25	8	1		.06	.03
2013	1		1	.015	2		.03	.03
2013	1		.25	8	1		.03	.03
2013	1		.125	.004	.015		.002	.002
2013	1	0	.25	.004	.25		.008	.004
2013	1		.5	16	4		.125	.06
2013	1		.25	8	.5		.06	.015
2013	1	0	.5	4	.5		.015	.008
2013	1		.5	4	.5		.008	.008
2013	1		.25	4	64		.125	.125
2013	1	0	.25	16	1		.25	.03
2013	1	0	1	.004	.25		.015	.008
2013	1		.25	.004	.25		.008	.004
2013	1		.03	.004	64		.008	.004
2013	1		.5	16	1		.125	.03
2013	1		.25	8	1		.06	.03
2013	1		.5	16	4		.25	.125
2013	1		.25	8	1		.06	.03
2013	1		.5	.004	.25		.008	.004
2013	1		.5	64	4		.5	.125
2013	1		.25	.004	.03		.002	.002
2013	1	0	.25	.004	.125		.008	.002
2013	1		.5	.004	.25		.015	.008
2013	1		.06	.004	.125		.008	.004
2013	1		.5	8	.5		.008	.004
2013	1		.125	.002	.03		.002	.002
2013	1		.5	16	1		.125	.03
2013	1		.5	16	1		.06	.03
2013	1		.5	.004	.03		.002	.002
2013	1		.125	.002	.25		.008	.004
2013	1		.25	4	.25		.03	.015
2013	1		.5	.004	.25		.015	.008
2013	1		.5	16	1		.125	.03
2013	1	0	.25	8	2		.25	.03
2013	1		.5	.004	.5		.004	.004
2013	1	0	.25	8	1		.125	.03
2013	1	0	.5	.004	.25		.015	.008
2013	1		.25	.004	16		.008	.004
2013	1	0	.25	.004	.25		.008	.004
2013	1		.25	4	.5		.008	.004
2013	1		.25	8	1		.03	.03
2013	1		.25	8	1		.06	.03
2013	1		.5	.004	.5		.03	.015
2013	1		.5	.004	.25		.008	.004
2013	1	0	.25	.004	.06		.004	.002
2013	1	0	.25	8	2		.125	.03
2013	1		.25	.004	.25		.015	.008
2013	1		.5	.004	.25		.03	.008
2013	1		.5	.004	.03		.004	.002
2013	1	0	.25	16	64		.015	.015
2013	1		.5	.004	.25		.015	.008
2013	1	0	.25	4	.25		.03	.008
2013	1		.125	1	8		.015	.008
2013	1		.5	.004	.25		.03	.015
2013	1		.125	8	64		.015	.015
2013	1		.06	4	32		.008	.004
2013	1		.5	8	.5		.06	.03
2013	1		.5	16	1		.03	.03
2013			.25	16	2		.25	.03
2013	1		.125	.004	.03		.004	.002
2013			.5	.004	.25		.008	.004
2013	1		.125	2	.5		.03	.015
2013	1		.5	16	4		.25	.125
2013	1		.03	8	.125		.008	.004
2013	1	0	.125	.004	.03		.002	.002
2013	1	0	.25	.004	.5		.008	.004
2013	1		.25	32	32		.015	.03
2013	1	0	.25	8	1		.125	.06
2013	1		.5	.015	2		.03	.015
2013	1		.25	.004	.03		.004	.002
2013	1		.5	.004	.25		.008	.004
2013	1		.25	16	1		.015	.015
2013	1	0	.125	.004	.03		.002	.002
2013			.125	.004	.03		.004	.002
2013	1		.5	.015	.5		.015	.008
2013	1		.06	.004	.5		.008	.004
2013	1		.5	4	.5		.008	.004
2013	1	0	.25	4	1		.125	.03
2013	1	0	.5	.004	.25		.015	.008
2013	1		.5	8	2		.06	.03
2013	1	0	.5	8	1		.125	.03
2013	1		1	.015	2		.03	.03
2013	1		.25	8	1		.125	.03
2013	1		.5	.004	.25		.015	.008
2013	1		.25	1	16		.03	.015
2013	1		.125	.004	.25		.015	.004
2013	1		.5	16	2		.125	.06
2013	1		.06	.004	.125		.008	.004
2013	1		.5	16	1		.03	.03
2013	1		.25	32	2		.03	.03
2013	1		.5	.004	.25		.015	.008
2013	1	0	.5	.004	.25		.03	.015
2013	1		.25	.004	32		.008	.004
2013	1	0	.5	8	64		.015	.06
2013	1	0	.25	.004	2		.06	.03
2013	1		.125	4	.5		.015	.008
2013	1		.5	.004	.25		.008	.004
2013	1		.25	8	2		.125	.06
2013	1		.25	16	1		.06	.03
2013	1		.125	.008	1		.008	.008
2013	1		.5	.004	.25		.008	.004
2013	1		.5	16	4		.25	.125
2013	1		.5	64	2		.06	.06
2013	1		.25	.004	.25		.015	.008
2013	1		.25	8	1		.125	.06
2013	1	0	.125	.004	.03		.008	.002
2013	1		.5	16	4		.25	.125
2013	1	0	.5	16	4		.03	.03
2013	1		.5	.015	2		.03	.03
2013	1		.25	.004	.015		.004	.002
2013	1		.06	.004	.03		.002	.002
2013	1	0	.125	4	8		.015	.008
2013	1		.25	8	2		.015	.015
2013	1		.125	.004	.03		.002	.002
2013	1		.5	16	1		.06	.03
2013	1	0	.5	.004	.25		.015	.008
2013	1	0	.25	4	64		.03	.015
2013	1	0	.125	1	.5		.015	.008
2013	1		.25	.004	.5		.015	.008
2013	1	0	.5	.004	.25		.008	.004
2013	1		.5	4	.5		.008	.008
2013	1		.125	2	32		.03	.008
2013	1		.5	.004	.25		.03	.008
2013	1	0	.5	.004	.25		.008	.004
2013	1	0	.125	.002	.03		.004	.002
2013	1		.5	.004	.25		.008	.004
2013	1		.5	.004	.25		.015	.008
2013	1		.25	8	1		.03	.03
2013	1		.125	.008	.25		.015	.008
2013	1		.5	8	.5		.008	.008
2013	1	0	.06	.004	.125		.008	.004
2013	1	0	.125	1	.25		.015	.008
2013	1		.25	16	1		.25	.03
2013	1		.25	2	16		.015	.008
2013	1		.25	8	2		.125	.03
2013	1		.5	.004	.06		.004	.002
2013	1		.5	.004	.25		.015	.008
2013	1	0	.125	1	.5		.015	.008
2013	1	0	.125	1	.5		.015	.008
2013	1		.25	1	1		.015	.008
2013	1	0	.25	4	64		.03	.015
2013	1		.125	.004	.015		.002	.002
2013	1	0	.25	8	1		.125	.03
2013	1	0	.25	16	2		.25	.03
2013	1		.5	4	.5		.008	.004
2013	1		.125	.004	64		.008	.004
2013	1	0	.25	.004	64		.03	.015
2013	1		.5	16	.5		.06	.03
2013	1		.25	8	.5		.03	.03
2013	1	0	.5	4	1		.015	.015
2013	1		.5	16	1		.015	.015
2013	1		.25	.004	.06		.004	.002
2013	1		.5	.004	.25		.008	.004
2013	1	0	.5	16	1		.125	.03
2013	1		.06	.004	.125		.008	.004
2013	1		.25	.004	.125		.008	.004
2013	1		.06	8	.5		.06	.015
2013	1	0	.5	16	2		.125	.06
2013	1		.25	16	2		.25	.03
2013	1		.5	16	2		.015	.015
2013	1		.5	16	1		.06	.03
2013	1		.5	16	2		.25	.125
2013	1		.25	8	.5		.03	.008
2013	1		.5	16	2		.125	.03
2013	1		.5	.004	.5		.015	.008
2013	1		.5	8	2		.06	.03
2013	1	0	.125	8	2		.25	.03
2013	1		.125	1	.5		.015	.008
2013	1		.5	8	1		.125	.03
2013	1		.5	.004	.5		.03	.015
2013	1	0	.5	.004	.25		.03	.008
2013	1		.25	4	1		.03	.015
2013	1	0	1	32	2		.25	.015
2013	1		.5	4	.5		.008	.008
2013	1		.5	16	2		.125	.06
2013	1		.25	.004	.25		.03	.008
2013	1		.25	16	2		.06	.03
2013	1	0	.06	.004	.03		.002	.002
2013			.125	8	.5		.06	.015
2013	1		.5	.004	.25		.015	.008
2013	1		.5	.004	.25		.015	.015
2013	1	0	.5	.004	.25		.06	.015
2013	1	0	.25	.004	16		.015	.008
2013	1		.125	8	1		.015	.008
2013	1		.5	.004	.25		.015	.004
2013	1		.06	4	.5		.06	.015
2013	1	0	.25	2	64		.008	.004
2013	1		.5	8	.25		.03	.008
2013	1	0	.125	8	.5		.015	.008
2013	1	0	.125	4	32		.008	.008
2013	1		.25	8	64		.015	.015
2013	1	0	.5	16	1		.06	.015
2013	1		.5	.004	.25		.03	.015
2013	1		.25	.004	1		.06	.03
2013	1		.25	.004	.25		.008	.004
2013	1		.125	.004	.5		.015	.008
2013	1		.5	16	4		.03	.03
2013	1	0	.03	4	.25		.008	.004
2013	1		.06	2	.125		.008	.008
2013	1		1	.004	.5		.015	.008
2013	1		.5	16	4		.06	.06
2013	1		.25	8	.25		.008	.004
2013	1	0	.125	.004	.03		.002	.002
2013	1		.5	.015	1		.03	.03
2013	1		.5	.004	.25		.03	.015
2013	1		.25	8	64		.008	.004
2013	1		.25	8	1		.06	.03
2013	1		.06	4	.125		.03	.015
2013	1		.5	.004	.25		.015	.008
2013	1		.5	16	2		.125	.06
2013	1	0	.06	4	64		.008	.008
2013	1		.125	.004	.25		.008	.004
2013	1		.25	.015	.5		.008	.008
2013	1		.5	16	2		.125	.03
2013	1		.125	.004	.03		.004	.002
2013	1	0	.5	16	1		.125	.03
2013	1		.5	16	2		.03	.03
2013	1		.125	.004	.25		.008	.004
2013	1		.25	4	64		.03	.03
2013	1	0	.125	.004	.25		.008	.004
2013	1		.125	2	64		.03	.03
2013	1		.5	.004	.25		.015	.008
2013	1	0	.125	.004	.03		.004	.002
2013	1		.5	.004	.25		.03	.015
2013	1		.25	.008	.25		.008	.008
2013	1	0	.25	16	1		.06	.03
2013	1		.5	16	1		.06	.03
2013	1		.25	.004	1		.03	.015
2013	1		.5	4	64		.008	.008
2013	1		.5	4	64		.008	.008
2013	1		.5	.004	.25		.008	.004
2013	1		.5	.004	.25		.015	.008
2013	1		.25	8	.5		.03	.015
2013	1		.125	1	8		.015	.008
2013	1	0	.5	16	1		.125	.03
2013	1		.5	16	2		.03	.03
2013	1		.5	.015	2		.03	.03
2013	1		.125	.004	16		.008	.004
2013	1	0	.125	.004	.03		.004	.002
2013	1		.5	16	2		.03	.06
2013	1		.125	.004	.03		.004	.002
2013	1		.5	16	4		.25	.125
2013	1		.25	8	1		.03	.03
2013	1		.25	2	64		.008	.004
2013	1		.5	16	4		.25	.125
2013	1	0	.06	.004	.5		.008	.004
2013	1		.5	.004	.25		.008	.004
2013	1		.25	.004	.5		.008	.008
2013	1	0	.06	4	.25		.015	.008
2013	1	0	.5	.004	.25		.03	.015
2013	1	0	.25	4	32		.015	.015
2013	1		.25	.004	2		.03	.015
2013	1	0	.125	.004	.25		.008	.004
2013	1		.06	4	8		.015	.008
2013	1		.25	2	.5		.008	.004
2013	1		1	32	4		.25	.125
2013	1		.5	.004	.25		.015	.008
2013	1		.5	.004	.25		.015	.008
2013	1		.5	.004	2		.125	.03
2013	1		.25	16	1		.03	.03
2013	1		.25	.004	.5		.03	.015
2013	1		.25	.004	.03		.002	.002
2013	1		.25	2	64		.008	.004
2013	1		.25	.008	1		.008	.008
2013	1		.5	.004	.03		.004	.002
2013	1		.25	2	64		.008	.004
2013	1		.25	.004	8		.008	.004
2013	1	0	.125	.004	.03		.002	.002
2013	1		.06	4	32		.008	.004
2013	1		.25	8	1		.25	.03
2013	1	0	.06	2	16		.008	.004
2013	1		.25	16	1		.06	.03
2014	0		.25	2	.5	0	.015	.008
2014	0		.06	.004	.125	0	.008	.004
2014	0		.125	.004	.03	0	.004	.002
2014	0		.125	.004	.03	0	.004	.002
2014	0		.25	.004	.03	0	.004	.002
2014	0		.125	.004	.25	0	.008	.004
2014	0		.125	.004	.5	0	.008	.008
2014	0		.25	16	1	0	.25	.03
2014	0	0	.125	.004	.03	0	.004	.002
2014	0		.06	.004	.03	0	.002	.002
2014	0	0	.125	16	2	0	.25	.03
2014	0	0	.25	16	1	0	.25	.03
2014	0	0	.125	.004	.03	0	.004	.002
2014	0		.25	16	1	0	.25	.06
2014	0		.125	.004	.015	0	.002	.002
2014	0		.25	8	2	0	.125	.03
2014	0		.25	.004	.5	0	.015	.004
2014	0		.125	16	32	0	.008	.008
2014	0	0	.125	.004	.25	0	.008	.002
2014	0		.125	.004	.25	0	.008	.004
2014	0		.125	.004	.03	0	.004	.002
2014	0		.25	.004	1	0	.06	.03
2014	0		.06	1	2	0	.008	.008
2014	0		.125	1	4	0	.008	.008
2014	0		.06	.002	.125	0	.008	.004
2014	0		.25	.004	.03	0	.004	.002
2014	0	0	.25	.004	2	0	.06	.015
2014	0		.125	.004	.03	0	.004	.002
2014	0		.25	16	2	0	.125	.06
2014	0		.06	.004	.125	0	.008	.004
2014	0		.125	2	8	0	.015	.008
2014	0		.25	16	1	0	.03	.03
2014	0	0	.5	16	2	0	.06	.03
2014	0	0	.5	8	1	0	.015	.015
2014	0		.25	.004	.25	0	.008	.004
2014	0		.5	.004	.25	0	.015	.008
2014	0		.5	.004	.25	0	.015	.008
2014	0	0	.125	4	32	0	.015	.008
2014	0		.25	4	1	0	.03	.03
2014	0	0	.25	.004	.5	0	.008	.008
2014	0		.25	4	.5	0	.06	.03
2014	0		.125	.004	.03	0	.004	.002
2014	0		.125	2	1	0	.03	.015
2014	0		.125	16	1	0	.25	.03
2014	0		.125	.004	.25	0	.03	.015
2014	0					0
2014	0		.5	8	.5	0	.03	.03
2014	0	0	.06	.004	.125	0	.008	.002
2014	0	0	.25	16	1	0	.25	.06
2014	0		.125	.004	.03	0	.004	.002
2014	0		.06	.004	.03	0	.002	.002
2014	0	0	.06	2	.25	0	.008	.004
2014	0		.125	.004	.03	0	.004	.002
2014	0		.125	4	32	0	.015	.015
2014	0		.125	.004	.25	0	.015	.004
2014	0	0	.25	8	1	0	.03	.03
2014	0		.125	.008	.25	0	.008	.004
2014	0		.125	.004	.03	0	.004	.002
2014	0	0	.125	.004	.03	0	.004	.002
2014	0		.5	.004	.06	0	.004	.002
2014	0		.125	.004	.03	0	.004	.002
2014	0		.25	16	1	0	.25	.06
2014	0		.25	8	1	0	.03	.03
2014	0		.5	.004	4	0	.03	.03
2014	0		.5	16	2	0	.125	.06
2014	0		.5	8	2	0	.015	.015
2014	0	0	.5	16	2	0	.125	.06
2014	0	0	.125	.004	.03	0	.004	.002
2014	0		2	.125	4	0	.008	.008
2014	0		.25	16	1	0	.25	.03
2014	0		.06	4	64	0	.008	.004
2014	0		.125	.004	.015	0	.004	.002
2014	0		.5	16	2	0	.125	.03
2014	0		.25	16	1	0	.25	.06
2014	0	0	1	16	2	0	.125	.03
2014	0		.03	.002	.125	0	.008	.004
2014	0		.06	.004	.25	0	.015	.008
2014	0	0	.25	32	2	0	.25	.06
2014	0	0	.06	.004	.125	0	.008	.004
2014	0	0	.25	4	.5	0	.03	.03
2014	0		8	32	4	0	.03	.06
2014	0		.03	.004	32	0	.008	.004
2014	0	0	.125	16	2	0	.25	.03
2014	0		.06	.004	.03	0	.004	.002
2014	0		.25	8	2	0	.125	.03
2014	0		.5	16	2	0	.125	.03
2014	0		.25	.004	.25	0	.008	.004
2014	0	0	.25	4	4	0	.25	.06
2014	0	0	.5	8	2	0	.125	.06
2014	0	0	.5	.004	.25	0	.008	.008
2014	0		.25	8	1	0	.06	.03
2014	0	0	.25	16	1	0	.25	.06
2014	0		.06	.004	.25	0	.008	.004
2014	0	0	.125	.004	.03	0	.004	.002
2014	0	0	16	32	4	0	.25	.125
2014	0	0	2	16	2	0	.06	.06
2014	0		.5	4	.5	0	.008	.008
2014	0		.25	.004	2	0	.015	.008
2014	0		.25	16	16	0	.03	.03
2014	0	0	.125	.004	.125	0	.008	.004
2014	0	0	.125	.004	.25	0	.008	.004
2014	0		.5	.004	.06	0	.004	.002
2014	0	0	.25	16	2	0	.25	.06
2014	0	0	.125	16	1	0	.125	.03
2014	1	1	.5	.015	2	1	.03	.03
2014	1	1	.25	.004	.5	1	.004	.002
2014	1	1	.5	.004	.25	1	.015	.008
2014	1	1	.125	.004	.03	1	.004	.002
2014	1	1	.25	.004	.5	1	.008	.004
2014	1	1	.5	4	.5	1	.008	.004
2014	1	1	.25	.004	.5	1	.008	.004
2014	1	1	.25	2	.5	1	.008	.004
2014	1	1	.25	4	16	1	.03	.015
2014	1	1	.5	4	64	1	.008	.008
2014	1	1	.125	.004	.25	1	.015	.008
2014	1	1	.25	4	32	1	.03	.03
2014	1	1	.5	16	2	1	.03	.03
2014	1	1	.25	2	64	1	.008	.008
2014	1	1	1	.008	4	1	.06	.06
2014	1	1	.25	.004	16	1	.008	.004
2014	1	1	1	16	4	1	.125	.125
2014	1	1	.25	.004	.25	1	.008	.004
2014	1	1	.125	.004	.25	1	.008	.004
2014	1	1	.25	2	16	1	.015	.015
2014	1	1	.5	4	64	1	.008	.008
2014	1	1	.25	.004	.03	1	.004	.002
2014	1	1	.06	2	.25	1	.008	.008
2014	1	1	1	4	64	1	.008	.008
2014	1	1	.25	8	16	1	.03	.015
2014	1	1	.25	8	2	1	.06	.06
2014	1	1	.125	.004	.25	1	.015	.008
2014	1	1	.125	1	.5	1	.015	.015
2014	1	1	.25	4	.5	1	.008	.008
2014	1	1	.25	.004	.25	1	.008	.002
2014	1	1	.25	8	2	1	.06	.03
2014	1	1	.125	.004	.25	1	.008	.004
2014	1	1	.125	8	2	1	.03	.03
2014	1	1				1
2014	1	1	.25	.004	.25	1	.008	.004
2014	1	1	.25	4	1	1	.015	.015
2014	1	1	1	8	2	1	.125	.03
2014	1	1	.25	2	.25	1	.008	.004
2014	1	1	.5	.004	.25	1	.015	.004
2014	1	1	.125	8	16	1	.015	.015
2014	1	1	.5	.004	.25	1	.015	.008
2014	1	1	.5	4	.5	1	.008	.008
2014	1	1	.5	8	1	1	.06	.03
2014	1	1	.25	2	64	1	.008	.008
2014	1	1	.5	.004	.03	1	.004	.002
2014	1	1	.5	.004	.25	1	.06	.015
2014	1	1	.25	.004	.5	1	.008	.004
2014	1	1	.125	.004	.25	1	.015	.008
2014	1	1	.5	.004	.5	1	.015	.008
2014	1	1	.5	2	.5	1	.008	.008
2014	1	1	.5	4	1	1	.008	.004
2014	1	1	.5	16	2	1	.06	.03
2014	1	1	.25	4	.5	1	.008	.008
2014	1	1	.5	.004	.25	1	.015	.008
2014	1	1	.125	.004	.25	1	.008	.008
2014	1	1	.5	.004	.25	1	.015	.008
2014	1	1	.25	.004	.125	1	.002	.002
2014	1	1	.125	.004	.25	1	.008	.004
2014	1	1	.5	.004	.5	1	.015	.004
2014	1	1	.25	16	2	1	.25	.03
2014	1	1	.5	16	2	1	.06	.03
2014	1	1	.25	.004	.5	1	.015	.008
2014	1	1	1	.015	4	1	.03	.03
2014	1	1	.125	.004	.25	1	.008	.004
2014	1	1	.125	.004	.25	1	.008	.004
2014	1	1	.5	16	2	1	.06	.03
2014	1	1	.5	4	1	1	.008	.008
2014	1	1	.25	8	.25	1	.008	.004
2014	1	1	1	.015	4	1	.03	.03
2014	1	1	.5	.004	1	1	.015	.008
2014	1	1	.125	.004	.25	1	.008	.004
2014	1	1	.125	.004	.25	1	.008	.004
2014	1	1	1	.004	.5	1	.008	.004
2014	1	1	.5	4	64	1	.008	.008
2014	1	1	.5	8	2	1	.125	.06
2014	1	1	.25	4	.5	1	.008	.008
2014	1	1	.5	4	1	1	.015	.015
2014	1	1	.125	.004	.125	1	.008	.002
2014	1	1	1	16	4	1	.125	.06
2014	1	1	.25	.004	.5	1	.008	.004
2014	1	1	.25	4	.5	1	.008	.004
2014	1	1	.5	4	.25	1	.008	.008
2014	1	1	.25	16	1	1	.25	.03
2014	1	1	.25	.004	.25	1	.008	.004
2014	1	1	.25	.004	.25	1	.008	.004
2014	1		.25	16	2		.25	.03
2014	1		.25	.015	.5		.008	.008
2014	1	0	.25	4	8		.015	.015
2014	1		.25	.004	.25		.008	.004
2014	1		.25	16	2		.25	.03
2014	1		.5	16	.5		.06	.03
2014	1		.125	.004	.125		.015	.008
2014	1		.5	.004	.5		.015	.008
2014	1		.25	.004	.125		.002	.002
2014	1		.25	16	1		.03	.03
2014	1		.25	1	.5		.008	.004
2014	1		.5	.004	.25		.015	.008
2014	1		.25	2	.5		.008	.008
2014	1	0	.25	16	2		.25	.06
2014	1		.125	.004	.25		.008	.004
2014	1		.25	16	2		.25	.03
2014	1		.06	4	16		.008	.008
2014	1		.125	.004	.03		.002	.002
2014	1		.25	16	1		.25	.03
2014	1	0	.25	16	2		.25	.03
2014	1		.25	8	32		.03	.03
2014	1		.5	4	64		.008	.008
2014	1		.03	8	.125		.008	.004
2014	1		.25	16	64		.015	.015
2014	1		.25	16	1		.25	.03
2014	1		.5	4	1		.008	.008
2014	1	0	.5	.004	.25		.015	.015
2014	1		.125	16	1		.25	.03
2014	1		.5	8	2		.03	.03
2014	1	0	.25	4	16		.03	.015
2014	1		.5	.004	.25		.015	.004
2014	1		.5	.004	.25		.03	.015
2014	1		.5	16	4		.125	.06
2014	1		.5	4	.25		.008	.008
2014	1		.25	8	.5		.008	.004
2014	1		.5	.015	2		.03	.03
2014	1		16	32	2		.06	.03
2014	1	0	.25	16	1		.25	.06
2014	1		.125	.004	.015		.002	.002
2014	1		.25	8	64		.008	.008
2014	1	0	.125	4	.5		.015	.008
2014	1		.125	.004	.03		.004	.002
2014	1		.25	.004	1		.03	.015
2014			.125	.004	.03		.004	.002
2014	1		.125	.004	.03		.004	.002
2014	1		.125	.004	.125		.015	.008
2014	1	0	.5	32	4		.03	.03
2014	1		.5	8	1		.03	.015
2014	1	0	.5	.004	.25		.03	.008
2014	1		.25	8	1		.03	.03
2014	1	0	.25	16	2		.125	.03
2014	1		1	.015	4		.03	.06
2014			.125	.004	.25		.008	.008
2014	1		.25	.004	64		.008	.008
2014	1	0	.125	.004	.03		.004	.002
2014	1	0	.125	.004	.03		.004	.002
2014	1		.06	4	.5		.06	.015
2014	1	0	.5	64	2		.06	.06
2014	1		.25	4	.5		.008	.004
2014	1		1	16	4		.06	.06
2014	1		.25	.004	2		.03	.015
2014	1		.25	2	64		.008	.008
2014	1		.125	.004	.5		.008	.004
2014	1		.5	16	1		.06	.06
2014	1		.125	8	16		.015	.015
2014	1		.25	.015	.5		.008	.008
2014	1		.06	4	16		.008	.008
2014	1		.25	.004	.25		.008	.004
2014	1		.25	2	64		.008	.004
2014	1		.5	.004	.25		.015	.008
2014	1		.25	16	2		.25	.06
2014	1	0	.25	16	2		.125	.06
2014	1		.25	2	.5		.008	.008
2014	1		.125	.004	.5		.008	.008
2014	1		.5	.004	.5		.015	.008
2014	1		.25	8	.5		.06	.03
2014	1		.5	.008	.03		.002	.002
2014	1		.125	8	32		.03	.03
2014	1		.25	8	1		.06	.03
2014	1		.125	.004	.5		.015	.008
2014	1		.125	.004	.03		.004	.002
2014	1		.25	16	1		.25	.06
2014	1	0	.5	.004	.5		.015	.008
2014	1		.25	1	16		.015	.008
2014	1		1	32	64		.008	.015
2014	1		.25	.004	.25		.008	.004
2014	1		.125	2	64		.03	.015
2014	1		.5	.004	.25		.015	.008
2014	1		.25	.004	.25		.015	.008
2014	1		.125	.004	.5		.008	.004
2014	1	0	.25	16	4		.125	.03
2014	1		.5	4	2		.125	.06
2014	1	0	.06	.004	.25		.015	.004
2014	1	0	.125	.004	.03		.008	.002
2014	1	0	.25	8	64		.008	.008
2014	1	0	.5	4	.5		.03	.015
2014	1		.25	16	2		.25	.03
2014	1		.06	.004	.03		.002	.002
2014	1	0	.25	2	64		.03	.03
2014	1		.5	16	1		.03	.03
2014	1	0	.06	.004	.125		.008	.004
2014	1		.25	.008	.25		.008	.008
2014	1		.25	8	2		.25	.03
2014	1	0	.25	.004	.06		.004	.002
2014	1		.25	.004	.25		.008	.004
2014	1		.125	.5	4		.015	.008
2014	1		.125	4	.5		.125	.015
2014	1		.125	4	64		.015	.015
2014	1		.5	4	32		.03	.03
2014	1		.125	.004	.03		.004	.002
2014			.5	16	64		.125	.125
2014	1		.25	16	1		.06	.03
2014	1	0	.125	.004	.03		.002	.002
2014	1		.25	16	1		.03	.03
2014	1		.5	8	1		.06	.03
2014	1		.5	4	64		.008	.008
2014	1		.5	16	2		.06	.06
2014	1		.5	8	64		.008	.008
2014	1		.5	.004	.25		.03	.015
2014	1		.125	.004	.03		.002	.002
2014	1		.06	8	64		.015	.008
2014	1		.25	.015	.5		.015	.008
2014	1		.25	.004	.25		.008	.008
2014	1		.25	4	.5		.008	.008
2014	1		.5	.004	.06		.002	.002
2014	1		.5	8	2		.06	.03
2014	1		.5	8	1		.06	.03
2014	1		.125	.004	.25		.015	.008
2014	1	0	.5	.004	.5		.03	.015
2014	1	0	.25	8	1		.03	.03
2014			.06	4	.25		.06	.015
2014	1	0	.25	.004	.06		.004	.002
2014	1	0	.03	4	.125		.008	.004
2014	1		.5	16	4		.125	.06
2014	1		.25	32	2		.25	.06
2014	1		.5	.004	.5		.03	.008
2014	1		.06	4	64		.008	.008
2014	1		.5	.004	.5		.015	.008
2014	1	0	.125	32	2		.25	.06
2014	1		.25	16	1		.25	.03
2014	1		.25	.008	16		.015	.008
2014	1		.5	.004	.25		.008	.004
2014	1		.25	16	2		.125	.06
2014	1		.125	8	64		.008	.004
2014	1		.5	16	2		.125	.06
2014	1	0	.25	16	1		.25	.06
2014	1	0	.5	.004	.5		.03	.015
2014	1		.25	4	.5		.008	.008
2014	1	0	.125	.004	.03		.004	.002
2014	1		.5	.004	.25		.015	.008
2014	1	0	.125	8	32		.015	.03
2014	1	0	.25	.004	.25		.015	.008
2014	1	0	.125	.004	1		.03	.015
2014	1		.125	.004	.25		.008	.008
2014	1	0	.125	.004	.25		.008	.004
2014	1		.03	2	8		.008	.008
2014	1		.03	4	.125		.008	.008
2014	1		.25	.015	.5		.008	.008
2014	1		.25	2	64		.008	.004
2014	1	0	.25	16	2		.25	.06
2014	1	0	.125	16	2		.25	.03
2014	1	0	.5	.004	.25		.03	.015
2014	1	0	.5	.015	1		.008	.008
2014	1		.06	8	64		.03	.015
2014			.25	16	16		.03	.03
2014	1	0	.25	16	1		.25	.03
2014	1	0	.25	16	2		.25	.03
2014	1		.5	16	2		.125	.03
2014	1		.5	16	4		.125	.06
2014	1	0	.25	4	.5		.008	.008
2014	1		.25	8	2		.25	.03
2014	1		.5	16	1		.06	.03
2014	1		.5	.004	.5		.008	.004
2014	1		.06	.004	.125		.008	.004
2014	1		.5	.004	.5		.008	.004
2014	1		.25	.004	.06		.008	.004
2014			.25	.004	1		.06	.015
2014	1	0	.06	.004	.03		.002	.002
2014	1		.5	2	.5		.008	.008
2014			.125	4	8		.008	.004
2014	1	0	.25	16	2		.25	.03
2014	1		.5	64	2		.06	.125
2014	1		.5	16	2		.125	.06
2014	1		.125	.004	.03		.004	.002
2014	1		.03	.004	.25		.015	.008
2014	1		.5	16	2		.125	.06
2014	1		.5	.004	.25		.015	.008
2014	1		.25	.004	2		.06	.03
2014	1		.03	.004	32		.004	.002
2014	1		.5	4	1		.008	.004
2014			.5	16	1		.06	.03
2014	1		.25	.008	.5		.008	.004
2014	1		.03	.002	16		.008	.002
2014	1		.06	4	.25		.03	.015
2014	1		.125	4	64		.008	.008
2014	1		.25	2	64		.008	.004
2014	1		.5	16	2		.125	.06
2014	1		.5	4	64		.008	.008
2014	1		.5	.004	4		.03	.03
2014	1		.25	16	1		.25	.03
2014	1		.5	.004	.25		.008	.004
2014	1		.125	.004	.5		.008	.004
2014	1		.06	4	.25		.015	.008
2014	1	0	.5	.004	.5		.03	.008
2014	1		.5	32	2		.03	.03
2014	1		.5	.004	.25		.008	.004
2014	1		.5	16	4		.06	.06
2014	1		.125	16	2		.25	.06
2014	1		.5	8	1		.015	.008
2014	1		.5	8	1		.008	.004
2014	1	0	.25	.004	1		.03	.015
2014	1		.5	4	2		.125	.03
2014	1		.125	.004	.03		.002	.002
2014	1		.5	32	2		.06	.06
2014	1		.25	16	1		.25	.06
2014	1		.06	8	.25		.008	.008
2014	1		.125	.004	.015		.004	.002
2014	1		.03	1	.5		.015	.008
2014	1	0	.25	16	4		.015	.015
2014			.5	16	4		.125	.03
2014	1	0	.125	1	.5		.015	.008
2014	1		.5	.004	.5		.008	.004
2014	1		.5	4	.5		.008	.004
2014	1		1	32	4		.06	.06
2014	1	0	.5	4	64		.008	.008
2014	1		.25	.004	.25		.008	.004
2014	1		.25	2	64		.008	.008
2014	1		.125	.004	.25		.008	.004
2014	1	0	.25	1	8		.03	.03
2014	1		.25	.004	.5		.008	.008
2014	1	0	.5	16	4		.03	.03
2014	1		.25	2	32		.008	.004
2014	1	0	.5	16	2		.125	.03
2014	1		.5	16	4		.25	.06
2014	1		.25	1	.5		.008	.004
2014	1		.5	16	1		.06	.06
2014	1		.25	2	64		.015	.015
2014	1		.5	16	1		.06	.06
2014	1	0	.5	.004	4		.03	.03
2014	1		.125	4	2		.25	.03
2014	1		.5	.004	.5		.015	.008
2014	1		1	.004	.25		.03	.015
2014	1		.125	2	1		.015	.015
2014	1		.06	.004	.03		.004	.002
2014	1		.25	.004	.5		.015	.008
2014	1		.25	8	1		.015	.008
2014	1		1	.015	4		.03	.03
2014			.25	16	2		.25	.03
2014	1	0	.25	16	2		.25	.06
2014	1		.125	16	1		.25	.03
2014	1		1	.015	4		.03	.03
2014	1		.5	.015	4		.03	.03
2014	1		1	16	2		.03	.06
2014	1		.25	2	.25		.008	.004
2014	1		.125	4	.5		.03	.015
2014	1		.5	16	2		.125	.06
2014	1		.5	.004	.25		.008	.004
2014	1		.5	32	8		.06	.06
2014	1	0	.25	.008	.5		.008	.004
2014	1		.5	32	2		.06	.06
2014	1	0	.125	.004	.015		.002	.002
2014	1		.5	16	4		.125	.06
2014	1	0	.25	2	64		.008	.004
2014	1		.06	.004	.03		.002	.002
2014	1		.5	8	2		.125	.03
2014	1	0	.25	.004	.06		.004	.002
2014	1		.5	16	2		.125	.06
2014	1		.06	8	64		.015	.015
2014	1	0	.03	2	32		.015	.008
2014	1		.25	4	.25		.015	.015
2014	1		.25	4	.5		.03	.03
2014	1	0	.25	.004	.25		.008	.004
2014	1		.25	16	1		.25	.03
2014	1		.5	.004	.5		.015	.008
2014	1	0	.03	.002	16		.008	.004
2014	1		.06	4	.5		.015	.008
2014	1		.5	.015	2		.015	.015
2014	1		.25	8	2		.06	.03
2014	1	0	.5	.004	.25		.015	.008
2014	1		.06	.004	64		.008	.004
2014	1	0	.06	4	.25		.06	.008
2014	1		.125	16	1		.25	.03
2014	1	0	.5	16	1		.06	.03
2014	1		.5	.004	.5		.008	.008
2014	1		.5	.004	.25		.015	.008
2014	1		.25	.004	.25		.015	.008
2014	1		.06	.004	.06		.008	.004
2014	1	0	.125	.004	.03		.004	.002
2014	1		.5	.015	2		.03	.03
2014	1		.5	.004	.5		.015	.008
2014	1	0	.125	8	16		.015	.008
2014	1	0	.125	2	1		.015	.008
2014	1		.5	8	.5		.008	.004
2014	1		.25	.004	1		.015	.008
2014	1		.5	.004	.5		.008	.004
2014	1	0	.03	4	.25		.008	.008
2014	1		.5	4	.5		.008	.004
2014	1		.06	.004	.03		.004	.002
2014	1		.25	.004	1		.008	.004
2014	1		.5	.004	.5		.03	.015
2014	1		.25	2	32		.008	.004
2014	1	0	.5	4	64		.008	.008
2014	1		.125	4	64		.015	.008
2014	1		.5	.004	.25		.015	.008
2014			.25	16	2		.25	.03
2014	1		.5	.004	.06		.004	.002
2014	1		.25	16	1		.25	.06
2014	1		.5	2	64		.015	.008
2014	1		.5	.004	.5		.015	.008
2014	1		.06	4	.5		.125	.015
2014	1		.25	8	64		.008	.008
2014	1		.5	8	2		.125	.03
2014	1	0	.125	4	32		.015	.015
2014	1		.125	.004	.25		.03	.008
2014	1		.25	16	1		.03	.03
2014	1		.06	4	.25		.015	.008
2014	1		.5	.015	4		.03	.03
2014	1		.5	.004	.25		.015	.008
2014	1	0	.5	.004	.25		.015	.008
2014	1		.5	16	2		.06	.06
2014	1	0	.5	.004	.5		.015	.008
2014	1		.5	8	2		.06	.06
2014	1	0	.5	.004	1		.015	.008
2014	1		.25	.004	.25		.03	.008
2014	1	0	.25	.004	4		.004	.002
2014	1	0	.03	2	.125		.008	.004
2014			.06	.004	.125		.008	.004
2014	1		.25	4	1		.015	.008
2014	1		.5	2	64		.008	.008
2014	1	0	.06	.004	.125		.008	.004
2014	1		.125	.004	.03		.002	.002
2014	1		.25	16	2		.25	.03
2014	1		.5	.015	4		.03	.03
2014	1		.125	.004	.03		.004	.002
2014	1		.5	32	4		.03	.06
2014	1		1	.015	4		.03	.03
2014	1	0	.125	2	16		.015	.015
2014	1		.25	.004	2		.06	.03
2014	1		.5	.004	.25		.015	.008
2014	1		.25	.004	.25		.015	.008
2014	1		.5	4	1		.008	.008
2014	1	0	.06	.004	.125		.004	.004
2014	1	0	.25	16	2		.125	.03
2014	1		.25	.004	.25		.008	.008
2014	1		.5	16	2		.125	.06
2014	1		.125	2	8		.015	.008
2014	1		.5	16	2		.125	.125
2014	1		.25	2	.5		.008	.004
2014	1		.06	.002	.125		.008	.004
2014	1		.5	.015	4		.03	.03
2014	1		.5	16	4		.03	.03
2014	1		.25	.004	.5		.015	.008
2014	1	0	.06	.004	.03		.002	.002
2014	1	0	.5	16	2		.06	.03
2014	1		.5	16	4		.125	.06
2014	1		.25	16	1		.25	.06
2014	1		.125	.004	.03		.004	.002
2014	1	0	.5	.004	.25		.015	.008
2014	1		.125	.004	.25		.008	.004
2014			1	.015	2		.03	.03
2014	1		.25	1	16		.008	.004
2014	1		.25	.004	.5		.008	.004
2014	1		.25	4	2		.015	.015
2014	1		.06	.004	.125		.008	.004
2014	1		.25	.004	.06		.004	.002
2014	1		.25	4	.5		.008	.004
2014	1	0	.5	.004	.25		.015	.008
2014	1		.125	.004	.03		.002	.002
2014	1	0	.25	16	2		.25	.03
